# Supplementary material for: Effects of caffeine consumption combined with listening to music during warm-up on taekwondo physical performance, perceived exertion and psychological aspects
Source: PLoS One. 2023 Oct 23;18(10):e0292498. doi: 10.1371/journal.pone.0292498 (PMC10593230; doi:10.1371/journal.pone.0292498)
Supplement: S2 Table — (XLSX) [file pone.0292498.s002.xlsx]

## Sheet: FAS post warm-up
	CONT	music	caffeine	placebo	music+caffeine	music+placebo
S1	2	3	2	2	6	4
S2	1	4	3	1	6	4
S3	1	4	2	2	5	3
S4	2	4	2	1	6	4
S5	1	1	3	2	5	3
S6	1	3	2	2	4	3
S7	2	4	4	3	5	4
S8	1	4	2	2	6	2
S9	1	5	3	2	5	3
S10	1	3	2	3	4	4
S11	2	4	4	2	5	2
S12	1	3	2	2	5	3
S13	3	4	3	1	6	4
S14	1	3	3	2	5	2
S15	3	4	2	3	4	3
S16	2	3	4	2	5	2

## Sheet: TSAT
	control	Music	Caffeine	Placebo	Music+ CAF	Music+placebo
S1	5.4	5.36	5.3	5.47	4.62	5.28
S2	5.6	5.62	5.57	5.64	5.04	5.57
S3	5.8	5.48	5.18	5.28	4.84	4.96
S4	5.5	5.47	5.27	5.73	4.75	5.4
S5	5.64	5.69	5.4	6.21	4.97	5.81
S6	5.75	5.65	5.39	5.73	5.13	5.77
S7	5.82	5.74	5.45	5.67	5.03	5.54
S8	5.97	5.83	5.48	5.8	4.9	5.82
S9	6.39	5.91	5.51	5.75	5.28	5.62
S10	5.5	5.38	4.97	5.34	4.77	4.86
S11	5.35	5.24	4.84	5.57	4.64	5.22
S12	5.6	5.57	5.19	5.48	4.82	5.46
S13	4.97	5.07	4.87	5.35	4.85	5.37
S14	5.7	5.6	5.38	5.55	5.13	5.62
S15	5.62	5.54	5.29	5.62	4.98	5.48
S16	6.04	5.62	5.51	5.85	5.58	5.6

## Sheet: RPE TSAT
	cont	music	caff	Placebo	Music+ CAF	Music+placebo
S1	6	4	4	5	2	5
S2	5	3	2	4	1	4
S3	4	4	5	5	2	4
S4	5	5	4	6	3	4
S5	6	4	4	6	2	5
S6	6	5	1	3	3	6
S7	5	3	4	4	2	4
S8	4	4	5	5	4	4
S9	5	4	2	5	4	5
S10	6	5	3	4	2	3
S11	7	4	5	5	3	2
S12	5	5	4	4	2	4
S13	6	3	4	4	1	5
S14	5	2	5	5	2	2
S15	5	4	3	3	3	3
S16	4	5	4	4	2	3

## Sheet: FAS_TSAT
	cont	music	caff	Placebo	Music+ CAF	Music+placebo
S1	1	3	2	1	6	3
S2	1	3	2	1	3	3
S3	1	1	3	1	2	2
S4	1	2	2	2	4	1
S5	1	3	1	1	5	4
S6	1	2	2	2	6	2
S7	2	1	3	1	3	1
S8	1	4	4	1	2	3
S9	1	2	2	2	4	2
S10	2	3	3	1	5	4
S11	1	2	2	1	6	2
S12	1	4	4	2	3	3
S13	2	2	2	1	2	2
S14	3	2	3	1	5	1
S15	2	3	3	2	4	4
S16	1	2	4	1	5	2

## Sheet: FS_TSAT
	cont	music	caff	Placebo	Music+ CAF	Music+placebo
S1	0	1	3	0	5	1
S2	0	1	2	1	4	2
S3	0	2	1	2	4	1
S4	0	0	1	-1	2	0
S5	1	0	2	-3	3	1
S6	0	1	3	-2	2	1
S7	1	2	2	0	4	2
S8	0	1	1	1	5	1
S9	2	0	1	2	2	0
S10	0	0	2	0	3	1
S11	1	2	1	1	2	2
S12	-1	1	0	1	4	2
S13	-1	3	0	-1	2	1
S14	-2	2	1	0	3	0
S15	0	1	2	-1	5	1
S16	1	1	0	-2	4	2

## Sheet: PACES TSAT
	control	music	CAF	Placebo	Music+ CAF	Music+placebo
S1	55	50	71	55	78	55
S2	55	56	71	53	75	51
S3	61	51	69	55	70	55
S4	62	50	74	51	72	64
S5	63	50	73	54	66	59
S6	65	50	70	60	72	58
S7	55	59	69	55	77	67
S8	64	61	74	54	79	63
S9	58	55	75	62	73	63
S10	66	55	73	56	81	60
S11	66	55	65	52	70	49
S12	66	54	63	54	77	62
S13	62	65	72	62	71	63
S14	65	55	68	60	64	53
S15	62	48	79	54	77	55
S16	62	53	65	57	78	67

## Sheet: FSKT-10s
	control	Music	Cafeine	Placebo	Music+ CAF	Music+placeo
S1	26	27	29	25	33	28
S2	27	28	28	26	31	26
S3	26	28	29	25	32	26
S4	27	28	29	25	33	27
S5	25	26	28	24	31	28
S6	26	28	28	27	33	26
S7	26	27	29	25	32	26
S8	27	28	30	27	30	28
S9	25	26	28	26	33	29
S10	25	27	29	24	34	26
S11	26	27	30	27	33	28
S12	25	28	27	25	31	28
S13	25	27	28	26	32	31
S14	26	25	29	25	33	29
S15	25	27	26	24	31	26
S16	24	25	28	26	32	27

## Sheet: RPE_10s
	cont	music	caff	Placebo	Music+ CAF	Music+placebo
S1	7	6	6	6	2	5
S2	7	7	6	5	4	7
S3	7	6	7	7	5	8
S4	8	5	6	4	3	5
S5	7	4	5	6	2	4
S6	8	7	6	5	4	4
S7	7	6	7	7	2	7
S8	6	5	6	8	5	5
S9	8	7	5	5	4	6
S10	7	5	6	4	2	5
S11	7	6	7	7	3	8
S12	8	5	6	5	2	7
S13	6	7	5	8	4	4
S14	8	6	6	8	5	6
S15	7	7	6	7	4	5
S16	7	5	6	5	2	7

## Sheet: FAS_10s
	cont	music	caff	Placebo	Music+ CAF	Music+placebo
S1	1	2	3	1	4	2
S2	2	1	4	3	5	3
S3	1	2	2	2	5	4
S4	1	2	3	1	6	2
S5	1	1	4	1	5	3
S6	2	2	2	1	4	3
S7	1	1	4	1	4	2
S8	1	1	3	2	5	4
S9	2	2	2	1	6	2
S10	1	1	4	1	4	3
S11	2	1	2	1	5	2
S12	1	1	3	2	4	1
S13	2	1	3	1	5	4
S14	1	2	4	3	5	2
S15	2	3	2	2	5	3
S16	1	2	3	1	6	2

## Sheet: FS_10s
	cont	music	caff	Placebo	Music+ CAF	Music+placebo
S1	-1	-1	0	-2	2	0
S2	-1	0	1	-1	2	1
S3	-2	-4	0	1	1	2
S4	-1	-3	0	1	4	0
S5	-3	0	0	2	2	-1
S6	-2	-2	1	-3	3	-2
S7	1	-3	2	-1	2	0
S8	-1	0	0	-2	1	-2
S9	-2	-2	1	2	2	-1
S10	0	0	2	-1	3	0
S11	0	-2	0	-1	2	2
S12	-2	1	1	0	1	2
S13	0	-1	2	-1	2	-1
S14	-1	1	1	-2	3	-3
S15	0	0	0	1	2	2
S16	-2	1	2	1	1	-3

[truncated: 6 more sheets: PACES_10s, FSKTmult, RPE_mult, FAS_mult, FS_mult, PACES_mult]
